# Supplementary material for: A novel ionic liquid-based approach for DNA and RNA extraction simplifies sample preparation for bacterial diagnostics
Source: Anal Bioanal Chem. 2024 Nov 8;416(29):7109–20. doi: 10.1007/s00216-024-05615-z (PMC11579088; doi:10.1007/s00216-024-05615-z)
Supplement: Supplementary file 2 — Supplementary file2 (XLSX 32 KB) [file 216_2024_5615_MOESM2_ESM.xlsx]

## Sheet: Tabelle1
Analytical and Bioanalytical Chemistry
Electronic Supplementary Material: Data
Simplifying Bacterial Diagnostics: A novel Ionic Liquid-based Approach for DNA and RNA Extraction
Johanna Kreutera*, Katharina Bica-Schröderb, Ádám M. Pálvölgyib, Rudolf Krskac,d, Regina Sommere*, Andreas H. Farnleitnerf,g*, Claudia Kolma,f*, Georg H. Reischera*
a TU Wien, Institute of Chemical, Environmental and Bioscience Engineering, Working Area Molecular Diagnostics 166/5/3, IFA Tulln, Tulln, Austria.
b TU Wien, Institute of Applied Synthetic Chemistry, Research Group for Sustainable Organic Synthesis and Catalysis, Vienna, Austria.
c University of Natural Resources and Life Sciences Vienna (BOKU), Department of Agrobiotechnology (IFA-Tulln), Tulln, Austria.
d Institute for Global Food Security, School of Biological Sciences, Queen’s University Belfast, Northern Ireland, United Kingdom.
e Medical University Vienna, Institute for Hygiene and Applied Immunology, Unit Water Hygiene, Vienna, Austria.
f Karl Landsteiner University of Health Sciences, Division Water Quality and Health, Krems, Austria.
g TU Wien, Institute of Chemical, Environmental and Bioscience Engineering, Research Group for Microbiology and Molecular Diagnostics 166/5/3, Vienna, Austria.
* ICC Interuniversity Cooperation Centre Water & Health, Vienna, Austria (www.waterandhealth.at).
+ Corresponding author: georg.reischer@tuwien.ac.at

## Sheet: Table 1
Data for Table 1
	E. coli, OD = 0.9, 16S-qPCR
	Sample	ct			Mean	SD	RSD [%]	Min	Max	Dilution	Lysis rate [%]	Min [%]	Max [%]
	QIAGEN Kit	12.89	12.585	12.54	12.6717	0.190416	1.50269	12.54	12.89	1	100	-	-
	[C2mim][OAc]	16.4	16.33	16.42	16.3833	0.0472582	0.288453	16.33	16.42	10	76.3268	67.9209	92.1418
	[Cho][Hex]	17.87	18.025	18.115	18.0033	0.123929	0.688366	17.87	18.115	10	24.8318	20.9777	31.6862
	TRIS	21.815	22.055	22.225	22.0317	0.205994	0.934988	21.815	22.225	10	1.52181	1.21486	2.05735
	P. intermedia, OD = 1.1, 16S-qPCR
	Sample	ct			Mean	SD	RSD [%]	Min	Max	Dilution	Lysis rate [%]	Min [%]	Max [%]
	QIAGEN Kit	12.855	13.395	12.615	12.955	0.3995	3.08375	12.615	13.395	1	100	-	-
	[C2mim][OAc]	15.45	15.75	15.61	15.6033	0.150111	0.962045	15.45	15.75	10	159.504	113.834	240.649
	[Cho][Hex]	19.175	19.5	19.4	19.3583	0.166458	0.859879	19.175	19.5	10	11.8142	8.46074	18.199
	TRIS	20.25	20.22	20.245	20.2383	0.0160728	0.0794174	20.22	20.25	10	6.41946	5.03079	8.82003
	A. actinomycetemcomitans, OD = 2.2, 16S-qPCR
	Sample	ct			Mean	SD	RSD [%]	Min	Max	Dilution	Lysis rate [%]	Min [%]	Max [%]
	QIAGEN Kit	13.525	13.71	13.335	13.5233	0.187506	1.38653	13.335	13.71	1	100	-	-
	[C2mim][OAc]	16.54	16.5	16.46	16.5	0.04	0.242424	16.46	16.54	10	127.038	108.442	148.651
	TRIS	21.765	22.115	21.83	21.9033	0.186167	0.84995	21.765	22.115	10	3.00171	2.27487	3.76013
	P. gingivalis, OD = 0.8, 16S-qPCR
	Sample	ct			Mean	SD	RSD [%]	Min	Max	Dilution	Lysis rate [%]	Min [%]	Max [%]
	QIAGEN Kit	12.27	12.305	12.55	12.375	0.152561	1.23282	12.27	12.55	1	100	-	-
	[C2mim][OAc]	19.075	18.51	18.725	18.77	0.285175	1.51931	18.51	19.075	100	118.826	89.4316	160.643
	TRIS	22.345	22.09	22.435	22.29	0.178955	0.80285	22.09	22.435	100	10.3583	8.71024	13.433
	T. denticola, OD = 0.13, 16S-qPCR
	Sample	ct			Mean	SD	RSD [%]	Min	Max	Dilution	Lysis rate [%]	Min [%]	Max [%]
	QIAGEN Kit	16.46	16.15	16.48	16.3633	0.185023	1.13071	16.15	16.48	1	100	-	-
	[C2mim][OAc]	23.27	23.09	23.1	23.1533	0.10116	0.436913	23.09	23.27	100	90.3663	71.8897	102.374
	TRIS	28.845	28.625	29.415	28.9617	0.407717	1.40778	28.625	29.415	100	1.61259	1.01587	2.20796
	T. forsythia, OD = 4, 16S-qPCR
	Sample	ct			Mean	SD	RSD [%]	Min	Max	Dilution	Lysis rate [%]	Min [%]	Max [%]
	QIAGEN Kit	16.855	17.13	16.875	16.9533	0.153324	0.90439	16.855	17.13	1	100	-	-
	[C2mim][OAc]	21.655	21.36	21.375	21.4633	0.166158	0.774146	21.36	21.655	10	43.8889	35.8968	53.2897
	TRIS	28.2	28.81	28.985	28.665	0.412098	1.43764	28.2	28.985	10	0.298152	0.223103	0.465155

## Sheet: Table 2
Data for Table 2
	Final Concentration [C2mim][OAc]	Total Volume [µl]	ct			Mean	SD	RSD [%]	Min	Max	Purification Rate [%]	Min [%]	Max [%]
	0.25	315	20.305	19.45	20.355	20.0367	0.508683	2.53876	19.45	20.355	7.36417	5.61333	12.1582
	0% (Tris buffer)	315	16.1	16.4	15.945	16.1483	0.231319	1.43246	15.945	16.4	109.051	87.0551	138.032
	gDNA spike	-	16.41	16.21	16.2	16.2733	0.118462	0.727954	16.2	16.41	100	-	-
	0.13	615	19.48	19.79	19.345	19.5383	0.228163	1.16777	19.345	19.79	9.9557	7.80207	12.4568
	0% (Tris buffer)	615	16.12	16.065	15.85	16.0117	0.142683	0.891117	15.85	16.12	114.737	99.3092	140.444
	gDNA spike	-	16.34	16.18	16.11	16.21	0.117898	0.727318	16.11	16.34	100	-	-
	0.07	1095	19.015	18.515	18.79	18.7733	0.250416	1.33389	18.515	19.015	14.1284	10.9197	18.7505
	0% (Tris buffer)	1095	16.345	16.02	16.285	16.2167	0.17294	1.06644	16.02	16.345	83.1238	69.4959	105.702
	gDNA spike	-	15.82	15.93	16.1	15.95	0.141067	0.884435	15.82	16.1	100	-	-
	0.05	1515	18.36	18.915	18.83	18.7017	0.298929	1.59841	18.36	18.915	13.6313	10.7693	18.4284
	0% (Tris buffer)	1515	16.49	16.855	n.m.	16.6725	0.258094	1.54802	-	-	55.6389	44.9066	67.3617
	gDNA spike	-	15.7	15.92	15.86	15.8267	0.113725	0.718565	15.7	15.92	100	-	-

## Sheet: Figure 2
Data for Figure 2
	Sample	ct			Mean	SD	RSD [%]	Min	Max	Purification Rate [%]	Min [%]	Max [%]
	0M + IL	16.175	16.195	16.285	16.2183	0.0585947	0.361287	16.175	16.285	66.8191	61.3442	71.4497
	0M + TRIS	25.115	24.935	25.02	25.0233	0.0900463	0.359849	24.935	25.115	0.149394	0.134797	0.164808
	0.17M + IL	16.085	16.005	15.83	15.9733	0.130416	0.816461	15.83	16.085	79.1869	70.466	90.7519
	0.17M + TRIS	22.4	22.485	21.63	22.1717	0.471018	2.12442	21.63	22.485	1.07837	0.834426	1.62885
	0.3M + IL	16.22	16.225	16.265	16.2367	0.0246644	0.151906	16.22	16.265	65.9754	62.2006	69.2555
	0.3M + TRIS	22.765	23.035	22.57	22.79	0.233506	1.0246	22.57	23.035	0.702477	0.56993	0.849012
	gDNA Spike	15.58	15.64	15.69	15.6367	0.0550757	0.352222	15.58	15.69	100	-	-
	Sample	ct			Mean	SD	RSD [%]	Min	Max	Purification Rate [%]	Min [%]	Max [%]
	0.67M + IL	15.765	15.93	15.765	15.82	0.0952628	0.602167	15.765	15.93	60.1513	51.0506	66.2044
	0.67M + TRIS	17.25	17.3	17.195	17.2483	0.0525198	0.304492	17.195	17.3	22.3498	19.751	24.5705
	1.3M + IL	16.05	15.91	16.065	16.0083	0.0854888	0.534027	15.91	16.065	52.7899	46.4902	59.8739
	1.3M + TRIS	15.435	15.38	15.285	15.3667	0.0758837	0.49382	15.285	15.435	82.3591	71.9467	92.3382
	2.7M + IL	17.11	16.99	17.065	17.055	0.0606218	0.355449	16.99	17.11	25.5548	22.5313	28.3221
	2.7M + TRIS	15.425	15.415	15.405	15.415	0.01	0.0648719	15.405	15.425	79.6456	72.4471	84.9685
	4M + IL	18.275	18.24	18.345	18.2867	0.0534634	0.292363	18.24	18.345	10.8819	9.57224	11.908
	4M + TRIS	15.53	15.535	15.55	15.5383	0.0104083	0.0669849	15.53	15.55	73.1198	66.4343	77.9165
	5.3M + IL	18.185	18.365	18.14	18.23	0.119059	0.653093	18.14	18.365	11.3178	9.44045	12.7627
	5.3M + TRIS	15.505	15.355	15.275	15.3783	0.116762	0.759262	15.275	15.505	81.6958	68.5391	92.9805
	gDNA Spike	15.13	14.96	15.17	15.0867	0.111505	0.739095	14.96	15.17	100	-	-

## Sheet: Table 3
Data for Table 3
	Final Concentration [C2mim][OAc]	ct			Mean	SD	RSD [%]	Min	Max	Purification Rate [%]	MIn [%]	Max [%]
	0.32	18.615	18.21	18.19	18.3383	0.239809	1.30769	18.19	18.615	18.1118	14.4086	21.1686
	0.16	16.425	18.045	17.78	17.4167	0.86897	4.9893	16.425	18.045	34.3092	21.3899	71.9467
	0.07	16.205	16.3	16.18	16.2283	0.0633114	0.390129	16.18	16.3	78.187	71.6978	85.2635
	0.04	16.085	16.205	16.545	16.2783	0.238607	1.4658	16.085	16.545	75.5236	60.4997	91.067
	gDNA Spike	15.82	15.85	15.95	15.8733	0.0680686	0.428824	15.82	15.95	100	-	-

## Sheet: Figure 4
Data for Figure 4
	P. intermedia, 16S-(RT-)qPCR
	Sample	16S rRNA gene copies in sample			Mean	SD	RSD [%]	Min	Max
	QIAGEN Kit (DNA)	7.78774e+07	8.36176e+07	7.30241e+07	7.80534e+07	5.30296e+06	6.79402	7.30241e+07	8.36176e+07
	[C2mim][OAc] + MB (DNA)	9.0362e+07	3.98156e+07	7.57713e+07	6.48408e+07	2.60149e+07	40.1211	3.98156e+07	9.0362e+07
	NEB Kit (RNA)	7.11217e+09	6.3172e+09	6.04511e+09	6.47605e+09	5.54473e+08	8.5619	6.04511e+09	7.11217e+09
	[C2mim][OAc] + MB (RNA)	1.42831e+10	1.49766e+10	9.74145e+09	1.27728e+10	2.84356e+09	22.2626	9.74145e+09	1.49766e+10
	A. actinomycetemcomitans, 16S-(RT-)qPCR
	Sample	16S rRNA gene copies in sample			Mean	SD	RSD [%]	Min	Max
	QIAGEN Kit (DNA)	3.73266e+08	3.28881e+08	4.25093e+08	3.73692e+08	4.81543e+07	12.8861	3.28881e+08	4.25093e+08
	[C2mim][OAc] + MB (DNA)	4.10755e+08	4.82417e+08	4.47437e+08	4.45908e+08	3.58342e+07	8.03623	4.10755e+08	4.82417e+08
	NEB Kit (RNA)	1.56961e+10	1.54828e+10	1.0663e+10	1.37354e+10	2.84627e+09	20.7222	1.0663e+10	1.56961e+10
	[C2mim][OAc] + MB (RNA)	6.52032e+10	5.70581e+10	6.13087e+10	6.10993e+10	4.07387e+09	6.66762	5.70581e+10	6.52032e+10
	P. gingivalis, 16S-(RT-)qPCR
	Sample	16S rRNA gene copies in sample			Mean	SD	RSD [%]	Min	Max
	QIAGEN Kit (DNA)	7.95392e+08	7.75841e+08	6.51801e+08	7.3817e+08	7.78746e+07	10.5497	6.51801e+08	7.95392e+08
	[C2mim][OAc] + MB (DNA)	8.68248e+08	6.57973e+08	7.11504e+08	7.40758e+08	1.09277e+08	14.7521	6.57973e+08	8.68248e+08
	NEB Kit (RNA)	2.34603e+10	3.87297e+10	2.37119e+10	2.78258e+10	8.74405e+09	31.4242	2.34603e+10	3.87297e+10
	[C2mim][OAc] + MB (RNA)	1.88269e+11	1.71036e+11	1.68621e+11	1.75763e+11	1.07144e+10	6.09596	1.68621e+11	1.88269e+11
	T. denticola, 16S-(RT-)qPCR
	Sample	16S rRNA gene copies in sample			Mean	SD	RSD [%]	Min	Max
	QIAGEN Kit (DNA)	2.4378e+07	3.07145e+07	2.40173e+07	2.61992e+07	3.76686e+06	14.3777	2.40173e+07	3.07145e+07
	[C2mim][OAc] + MB (DNA)	7.14974e+06	9.74147e+06	1.20022e+07	9.42016e+06	2.4281e+06	25.7756	7.14974e+06	1.20022e+07
	NEB Kit (RNA)	1.68102e+09	1.6135e+09	9.90258e+08	1.39005e+09	3.80822e+08	27.3962	9.90258e+08	1.68102e+09
	[C2mim][OAc] + MB (RNA)	3.0051e+09	5.25571e+09	6.84769e+09	4.76444e+09	1.93068e+09	40.5228	3.0051e+09	6.84769e+09
	T. forsythia, 16S-(RT-)qPCR
	Sample	16S rRNA gene copies in sample			Mean	SD	RSD [%]	Min	Max
	QIAGEN Kit (DNA)	2.65672e+07	2.20975e+07	2.62137e+07	2.48736e+07	2.48483e+06	9.98981	2.20975e+07	2.65672e+07
	[C2mim][OAc] + MB (DNA)	9.05985e+06	1.19241e+07	9.55789e+06	1.01073e+07	1.5303e+06	15.1405	9.05985e+06	1.19241e+07
	NEB Kit (RNA)	5.64177e+08	5.00091e+08	5.11955e+08	5.24685e+08	3.40948e+07	6.49815	5.00091e+08	5.64177e+08
	[C2mim][OAc] + MB (RNA)	2.27922e+09	2.76347e+09	2.34521e+09	2.45362e+09	2.62612e+08	10.703	2.27922e+09	2.76347e+09

## Sheet: Table S1
Data for Table S1
	P. intermedia, OD = 2.5, 16S-RT-qPCR
	Sample	ct			Mean	SD	RSD [%]	Min	Max	Dilution	Lysis rate [%]	Min [%]	Max [%]
	NEB Kit	11.18	11.355	11.42	11.3183	0.12413	1.09672	11.18	11.42	1	100	-	-
	[C2mim][OAc]	10.765	10.91	10.38	10.685	0.273907	2.56347	10.38	10.91	1.25	193.893	150.726	257.028
	TRIS	20.555	21.27	21.05	20.9583	0.366208	1.74731	20.555	21.27	1.25	0.156668	0.114688	0.222332
	A. actinomycetemcomitans, OD = 2.2, 16S-RT-qPCR
	Sample	ct			Mean	SD	RSD [%]	Min	Max	Dilution	Lysis rate [%]	Min [%]	Max [%]
	NEB Kit	11.1	11.12	11.665	11.295	0.320585	2.83829	11.1	11.665	1	100	-	-
	[C2mim][OAc]	9.575	9.315	9.915	9.60167	0.300888	3.1337	9.315	9.915	1.25	404.254	284.204	637.28
	TRIS	11.71	11.81	11.765	11.7617	0.0500833	0.425818	11.71	11.81	1.25	90.4543	76.415	121.161
	P. gingivalis, OD = 0.8, 16S-RT-qPCR
	Sample	ct			Mean	SD	RSD [%]	Min	Max	Dilution	Lysis rate [%]	Min [%]	Max [%]
	NEB Kit	10.435	9.73	10.42	10.195	0.402772	3.95068	9.73	10.435	1	100	-	-
	[C2mim][OAc]	11.065	10.665	11.35	11.0267	0.344105	3.12066	10.665	11.35	12.5	702.35	406.669	1065.79
	TRIS	14.945	14.875	14.84	14.8867	0.0534634	0.359136	14.84	14.945	12.5	48.3702	33.6541	59.0028
	T. denticola, OD = 0.13, 16S-RT-qPCR
	Sample	ct			Mean	SD	RSD [%]	Min	Max	Dilution	Lysis rate [%]	Min [%]	Max [%]
	NEB Kit	13.57	13.625	14.28	13.825	0.395	2.85714	13.57	14.28	1	100	-	-
	[C2mim][OAc]	14.345	14.38	14.83	14.5183	0.270478	1.86301	14.345	14.83	12.5	773.029	521.93	1194.93
	TRIS	22.375	21.865	23.285	22.5083	0.719328	3.19583	21.865	23.285	12.5	3.04065	1.48732	6.51025
	T. forsythia, OD = 4, 16S-RT-qPCR
	Sample	ct			Mean	SD	RSD [%]	Min	Max	Dilution	Lysis rate [%]	Min [%]	Max [%]
	NEB Kit	18.835	19.015	18.98	18.9433	0.0954376	0.503806	18.835	19.015	1	100	-	-
	[C2mim][OAc]	15.525	15.285	15.68	15.4967	0.199018	1.28427	15.285	15.68	0.125	136.289	111.342	165.864
	TRIS	20.97	21.25	21.8	21.34	0.422256	1.97871	20.97	21.8	0.125	2.37379	1.60087	3.22401
